# Supplementary material for: Monitoring of noble, signal and narrow-clawed crayfish using environmental DNA from freshwater samples
Source: PLoS One. 2017 Jun 27;12(6):e0179261. doi: 10.1371/journal.pone.0179261 (PMC5487031; doi:10.1371/journal.pone.0179261)
Supplement: S1 Appendix — The supplied r-code can be executed in in R-studio: Version 0.98.994–2009–2013 RStudio, Inc. (R) [file pone.0179261.s002.r]

#____________________________________________________________________________#
# R-code provided for the research article:
#
#
# Title:
#Environmental-DNA primer-probe systems for detection of three species of crayﬁsh (Decapoda -Astacidea) in Scandinavia
#Authors:
#Sune Agersnap, William B. Larsen, Steen Wilhelm Knudsen, David Strand, Philip Francis Thomsen, Martin Hesselsøe, Peter B. Mortensen, Trude Vrålstad, Peter Rask Møller
#
####################################################################################
#
#
#READ THE SECTION BELOW FIRST, BEFORE EXECUTING THE R-CODE
#
#
####################################################################################
# Change the working directory to a path on your own computer , and run
# the individual parts below to reproduce the diagrams presented in the paper
#
# All input data required is supplied within this R-code.
#
# Occassionally the code will have difficulties producing the correct diagrams,
# if the packages and libraries are not installed.
# Make sure the packages are installed, and libraries are loaded, if the R-code
# fails in producing the diagrams.
#
#This R-code can be executed in R-studio : Version 0.98.994 – © 2009-2013 RStudio, Inc.
#
#____________________________________________________________________________#

# set working directory (change this to a different directory on your own computer)
setwd ("/Users/steenknudsen/r_test_eDNA")
getwd()

krebse_drenge_qpcr_02 <- read.table(header=T, sep=",", text="
ct_dRn_zero,quantitity_zero,Sample_type,Species,spec_Sampl_type,spec_no,sampl_no
11.76,500000000,STD,Lepto_III,Lepto_III_STD,1,1
11.96,500000000,STD,Lepto_III,Lepto_III_STD,1,1
9.11,500000000,STD,Lepto_III,Lepto_III_STD,1,1
10.84,500000000,STD,Lepto_III,Lepto_III_STD,1,1
13.97,50000000,STD,Lepto_III,Lepto_III_STD,1,1
13.96,50000000,STD,Lepto_III,Lepto_III_STD,1,1
13.59,50000000,STD,Lepto_III,Lepto_III_STD,1,1
11.93,50000000,STD,Lepto_III,Lepto_III_STD,1,1
18.85,5000000,STD,Lepto_III,Lepto_III_STD,1,1
17.18,5000000,STD,Lepto_III,Lepto_III_STD,1,1
17.42,5000000,STD,Lepto_III,Lepto_III_STD,1,1
21.68,500000,STD,Lepto_III,Lepto_III_STD,1,1
21.46,500000,STD,Lepto_III,Lepto_III_STD,1,1
20.12,500000,STD,Lepto_III,Lepto_III_STD,1,1
24.31,50000,STD,Lepto_III,Lepto_III_STD,1,1
24.98,50000,STD,Lepto_III,Lepto_III_STD,1,1
26.09,50000,STD,Lepto_III,Lepto_III_STD,1,1
28.22,5000,STD,Lepto_III,Lepto_III_STD,1,1
29.37,5000,STD,Lepto_III,Lepto_III_STD,1,1
28.4,5000,STD,Lepto_III,Lepto_III_STD,1,1
32.3,500,STD,Lepto_III,Lepto_III_STD,1,1
31.87,500,STD,Lepto_III,Lepto_III_STD,1,1
32.33,500,STD,Lepto_III,Lepto_III_STD,1,1
36.05,50,STD,Lepto_III,Lepto_III_STD,1,1
36.35,50,STD,Lepto_III,Lepto_III_STD,1,1
35.86,50,STD,Lepto_III,Lepto_III_STD,1,1
0,0,STD,Lepto_III,Lepto_III_STD,1,1
36.26,5,STD,Lepto_III,Lepto_III_STD,1,1
38.11,5,STD,Lepto_III,Lepto_III_STD,1,1
0,0,STD,Lepto_III,Lepto_III_STD,1,1
45.96,0.5,STD,Lepto_III,Lepto_III_STD,1,1
0,0,STD,Lepto_III,Lepto_III_STD,1,1
0,0,blank,Lepto_III,Lepto_III_blank,1,2
0,0,blank,Lepto_III,Lepto_III_blank,1,2
23.63,112000,tissue,Lepto_III,Lepto_III_tissue,1,3
23.42,127500,tissue,Lepto_III,Lepto_III_tissue,1,3
0,0,AGE,Lepto_III,Lepto_III_AGE,1,4
0,0,AGE,Lepto_III,Lepto_III_AGE,1,4
34.15,139.9,AGE,Lepto_III,Lepto_III_AGE,1,4
34.92,85.58,AGE,Lepto_III,Lepto_III_AGE,1,4
0,0,LOJ,Lepto_III,Lepto_III_LOJ,1,5
0,0,LOJ,Lepto_III,Lepto_III_LOJ,1,5
0,0,LOJ,Lepto_III,Lepto_III_LOJ,1,5
0,0,LOJ,Lepto_III,Lepto_III_LOJ,1,5
29.41,2847,DAM,Lepto_III,Lepto_III_DAM,1,6
29.34,2971,DAM,Lepto_III,Lepto_III_DAM,1,6
27.84,7703,DAM,Lepto_III,Lepto_III_DAM,1,6
27.71,8367,DAM,Lepto_III,Lepto_III_DAM,1,6
0,0,SKT,Lepto_III,Lepto_III_SKT,1,7
0,0,SKT,Lepto_III,Lepto_III_SKT,1,7
0,0,SKT,Lepto_III,Lepto_III_SKT,1,7
0,0,SKT,Lepto_III,Lepto_III_SKT,1,7
0,0,NYD,Lepto_III,Lepto_III_NYD,1,8
0,0,NYD,Lepto_III,Lepto_III_NYD,1,8
0,0,NYD,Lepto_III,Lepto_III_NYD,1,8
0,0,NYD,Lepto_III,Lepto_III_NYD,1,8
0,0,LER,Lepto_III,Lepto_III_LER,1,9
41.01,1.79,LER,Lepto_III,Lepto_III_LER,1,9
0,0,LER,Lepto_III,Lepto_III_LER,1,9
0,0,LER,Lepto_III,Lepto_III_LER,1,9
0,0,FUR,Lepto_III,Lepto_III_FUR,1,10
0,0,FUR,Lepto_III,Lepto_III_FUR,1,10
0,0,FUR,Lepto_III,Lepto_III_FUR,1,10
0,0,FUR,Lepto_III,Lepto_III_FUR,1,10
33.66,190.6,FUG,Lepto_III,Lepto_III_FUG,1,11
33.99,154.2,FUG,Lepto_III,Lepto_III_FUG,1,11
33.05,280,FUG,Lepto_III,Lepto_III_FUG,1,11
32.98,292.7,FUG,Lepto_III,Lepto_III_FUG,1,11
33.43,221.1,DAMG,Lepto_III,Lepto_III_DAMG,1,12
33.13,266.8,DAMG,Lepto_III,Lepto_III_DAMG,1,12
36.06,41.39,DAMG,Lepto_III,Lepto_III_DAMG,1,12
34.21,134.3,DAMG,Lepto_III,Lepto_III_DAMG,1,12
0,0,NYDG,Lepto_III,Lepto_III_NYDG,1,13
38.01,12.02,NYDG,Lepto_III,Lepto_III_NYDG,1,13
0,0,NYDG,Lepto_III,Lepto_III_NYDG,1,13
0,0,NYDG,Lepto_III,Lepto_III_NYDG,1,13
0,0,exbl,Lepto_III,Lepto_III_exbl,1,14
0,0,exbl,Lepto_III,Lepto_III_exbl,1,14
0,0,exbl,Lepto_III,Lepto_III_exbl,1,14
0,0,exbl,Lepto_III,Lepto_III_exbl,1,14
32.84,319.9,exbl,Lepto_III,Lepto_III_exbl,1,14
0,0,exbl,Lepto_III,Lepto_III_exbl,1,14
0,0,none,Astast,Astast_none,2,0
10.34,500000000,STD,Astast,Astast_STD,2,1
9.84,500000000,STD,Astast,Astast_STD,2,1
10.54,500000000,STD,Astast,Astast_STD,2,1
10.4,500000000,STD,Astast,Astast_STD,2,1
13.96,50000000,STD,Astast,Astast_STD,2,1
14.22,50000000,STD,Astast,Astast_STD,2,1
14.18,50000000,STD,Astast,Astast_STD,2,1
14.07,50000000,STD,Astast,Astast_STD,2,1
17.36,5000000,STD,Astast,Astast_STD,2,1
17.29,5000000,STD,Astast,Astast_STD,2,1
17.31,5000000,STD,Astast,Astast_STD,2,1
20.4,500000,STD,Astast,Astast_STD,2,1
21.36,500000,STD,Astast,Astast_STD,2,1
20.94,500000,STD,Astast,Astast_STD,2,1
24.7,50000,STD,Astast,Astast_STD,2,1
24.68,50000,STD,Astast,Astast_STD,2,1
24.48,50000,STD,Astast,Astast_STD,2,1
27.86,5000,STD,Astast,Astast_STD,2,1
27.96,5000,STD,Astast,Astast_STD,2,1
27.82,5000,STD,Astast,Astast_STD,2,1
31.88,500,STD,Astast,Astast_STD,2,1
31.45,500,STD,Astast,Astast_STD,2,1
31.59,500,STD,Astast,Astast_STD,2,1
35.55,50,STD,Astast,Astast_STD,2,1
35.22,50,STD,Astast,Astast_STD,2,1
33.28,50,STD,Astast,Astast_STD,2,1
37.43,5,STD,Astast,Astast_STD,2,1
38,5,STD,Astast,Astast_STD,2,1
0,0,STD,Astast,Astast_STD,2,1
0,0,STD,Astast,Astast_STD,2,1
0,0,STD,Astast,Astast_STD,2,1
38.47,0.5,STD,Astast,Astast_STD,2,1
0,0,blank,Astast,Astast_blank,2,2
0,0,blank,Astast,Astast_blank,2,2
25.03,29130,tissue,Astast,Astast_tissue,2,3
25.24,25340,tissue,Astast,Astast_tissue,2,3
35.07,31.59,AGE,Astast,Astast_AGE,2,4
0,0,AGE,Astast,Astast_AGE,2,4
0,0,AGE,Astast,Astast_AGE,2,4
0,0,AGE,Astast,Astast_AGE,2,4
36.23,14.39,LOJ,Astast,Astast_LOJ,2,5
36.89,9.19,LOJ,Astast,Astast_LOJ,2,5
36.44,12.43,LOJ,Astast,Astast_LOJ,2,5
36.78,9.86,LOJ,Astast,Astast_LOJ,2,5
0,0,DAM,Astast,Astast_DAM,2,6
0,0,DAM,Astast,Astast_DAM,2,6
0,0,DAM,Astast,Astast_DAM,2,6
0,0,DAM,Astast,Astast_DAM,2,6
39.85,1.23,SKT,Astast,Astast_SKT,2,7
35.78,19.46,SKT,Astast,Astast_SKT,2,7
38.81,2.49,SKT,Astast,Astast_SKT,2,7
38.72,2.64,SKT,Astast,Astast_SKT,2,7
0,0,NYD,Astast,Astast_NYD,2,8
0,0,NYD,Astast,Astast_NYD,2,8
0,0,NYD,Astast,Astast_NYD,2,8
0,0,NYD,Astast,Astast_NYD,2,8
0,0,LER,Astast,Astast_LER,2,9
0,0,LER,Astast,Astast_LER,2,9
0,0,LER,Astast,Astast_LER,2,9
0,0,LER,Astast,Astast_LER,2,9
0,0,FUR,Astast,Astast_FUR,2,10
0,0,FUR,Astast,Astast_FUR,2,10
0,0,FUR,Astast,Astast_FUR,2,10
0,0,FUR,Astast,Astast_FUR,2,10
40.51,0.7829,FUG,Astast,Astast_FUG,2,11
0,0,FUG,Astast,Astast_FUG,2,11
0,0,FUG,Astast,Astast_FUG,2,11
0,0,FUG,Astast,Astast_FUG,2,11
0,0,DAMG,Astast,Astast_DAMG,2,12
38.11,3.99,DAMG,Astast,Astast_DAMG,2,12
0,0,DAMG,Astast,Astast_DAMG,2,12
0,0,DAMG,Astast,Astast_DAMG,2,12
0,0,NYDG,Astast,Astast_NYDG,2,13
0,0,NYDG,Astast,Astast_NYDG,2,13
0,0,NYDG,Astast,Astast_NYDG,2,13
0,0,NYDG,Astast,Astast_NYDG,2,13
0,0,exbl,Astast,Astast_exbl,2,14
0,0,exbl,Astast,Astast_exbl,2,14
0,0,exbl,Astast,Astast_exbl,2,14
0,0,exbl,Astast,Astast_exbl,2,14
0,0,exbl,Astast,Astast_exbl,2,14
0,0,exbl,Astast,Astast_exbl,2,14
0,3.64E+11,blank,Astast,Astast_blank,2,2
0,3.64E+11,blank,Astast,Astast_blank,2,2
0,3.64E+11,blank,Astast,Astast_blank,2,2
0,3.64E+11,blank,Astast,Astast_blank,2,2
0,3.64E+11,blank,Astast,Astast_blank,2,2
0,3.64E+11,blank,Astast,Astast_blank,2,2
0,0,none,Paclen,Paclen_none,3,0
9.81,500000000,STD,Paclen,Paclen_STD,3,1
9.69,500000000,STD,Paclen,Paclen_STD,3,1
9.82,500000000,STD,Paclen,Paclen_STD,3,1
9.89,500000000,STD,Paclen,Paclen_STD,3,1
13.18,50000000,STD,Paclen,Paclen_STD,3,1
13.54,50000000,STD,Paclen,Paclen_STD,3,1
12.93,50000000,STD,Paclen,Paclen_STD,3,1
13.04,50000000,STD,Paclen,Paclen_STD,3,1
15.94,5000000,STD,Paclen,Paclen_STD,3,1
15.77,5000000,STD,Paclen,Paclen_STD,3,1
16.22,5000000,STD,Paclen,Paclen_STD,3,1
19.95,500000,STD,Paclen,Paclen_STD,3,1
19.91,500000,STD,Paclen,Paclen_STD,3,1
19.36,500000,STD,Paclen,Paclen_STD,3,1
22.9,50000,STD,Paclen,Paclen_STD,3,1
22.98,50000,STD,Paclen,Paclen_STD,3,1
22.97,50000,STD,Paclen,Paclen_STD,3,1
26.62,5000,STD,Paclen,Paclen_STD,3,1
26.15,5000,STD,Paclen,Paclen_STD,3,1
25.9,5000,STD,Paclen,Paclen_STD,3,1
30.07,500,STD,Paclen,Paclen_STD,3,1
30.05,500,STD,Paclen,Paclen_STD,3,1
30.02,500,STD,Paclen,Paclen_STD,3,1
33.77,50,STD,Paclen,Paclen_STD,3,1
33.46,50,STD,Paclen,Paclen_STD,3,1
34.15,50,STD,Paclen,Paclen_STD,3,1
37.85,5,STD,Paclen,Paclen_STD,3,1
0,0,STD,Paclen,Paclen_STD,3,1
36.91,5,STD,Paclen,Paclen_STD,3,1
0,0,STD,Paclen,Paclen_STD,3,1
0,0,STD,Paclen,Paclen_STD,3,1
0,0,STD,Paclen,Paclen_STD,3,1
0,0,blank,Paclen,Paclen_blank,3,2
0,0,blank,Paclen,Paclen_blank,3,2
22.32,92460,tissue,Paclen,Paclen_tissue,3,3
22.15,103400,tissue,Paclen,Paclen_tissue,3,3
0,0,AGE,Paclen,Paclen_AGE,3,4
0,0,AGE,Paclen,Paclen_AGE,3,4
0,0,AGE,Paclen,Paclen_AGE,3,4
0,0,AGE,Paclen,Paclen_AGE,3,4
0,0,LOJ,Paclen,Paclen_LOJ,3,5
0,0,LOJ,Paclen,Paclen_LOJ,3,5
0,0,LOJ,Paclen,Paclen_LOJ,3,5
0,0,LOJ,Paclen,Paclen_LOJ,3,5
0,0,DAM,Paclen,Paclen_DAM,3,6
0,0,DAM,Paclen,Paclen_DAM,3,6
0,0,DAM,Paclen,Paclen_DAM,3,6
0,0,DAM,Paclen,Paclen_DAM,3,6
0,0,SKT,Paclen,Paclen_SKT,3,7
0,0,SKT,Paclen,Paclen_SKT,3,7
0,0,SKT,Paclen,Paclen_SKT,3,7
0,0,SKT,Paclen,Paclen_SKT,3,7
0,0,NYD,Paclen,Paclen_NYD,3,8
0,0,NYD,Paclen,Paclen_NYD,3,8
0,0,NYD,Paclen,Paclen_NYD,3,8
0,0,NYD,Paclen,Paclen_NYD,3,8
35.2,16.14,LER,Paclen,Paclen_LER,3,9
36.44,7.01,LER,Paclen,Paclen_LER,3,9
34.35,28.62,LER,Paclen,Paclen_LER,3,9
35.78,10.94,LER,Paclen,Paclen_LER,3,9
0,0,FUR,Paclen,Paclen_FUR,3,10
0,0,FUR,Paclen,Paclen_FUR,3,10
0,0,FUR,Paclen,Paclen_FUR,3,10
0,0,FUR,Paclen,Paclen_FUR,3,10
0,0,FUG,Paclen,Paclen_FUG,3,11
0,0,FUG,Paclen,Paclen_FUG,3,11
0,0,FUG,Paclen,Paclen_FUG,3,11
0,0,FUG,Paclen,Paclen_FUG,3,11
0,0,DAMG,Paclen,Paclen_DAMG,3,12
39.15,1.14,DAMG,Paclen,Paclen_DAMG,3,12
0,0,DAMG,Paclen,Paclen_DAMG,3,12
37.78,2.85,DAMG,Paclen,Paclen_DAMG,3,12
38.63,1.61,NYDG,Paclen,Paclen_NYDG,3,13
38.63,1.61,NYDG,Paclen,Paclen_NYDG,3,13
37.51,3.42,NYDG,Paclen,Paclen_NYDG,3,13
37.69,3.02,NYDG,Paclen,Paclen_NYDG,3,13
0,0,exbl,Paclen,Paclen_exbl,3,14
0,0,exbl,Paclen,Paclen_exbl,3,14
0,0,exbl,Paclen,Paclen_exbl,3,14
0,0,exbl,Paclen,Paclen_exbl,3,14
0,0,exbl,Paclen,Paclen_exbl,3,14
0,0,exbl,Paclen,Paclen_exbl,3,14
0,1.536E+11,none,Paclen,Paclen_none,3,0
0,1.536E+11,none,Paclen,Paclen_none,3,0
0,1.536E+11,none,Paclen,Paclen_none,3,0
0,1.536E+11,none,Paclen,Paclen_none,3,0
0,1.536E+11,none,Paclen,Paclen_none,3,0
0,1.536E+11,none,Paclen,Paclen_none,3,0
")


# make a transparent color
transp_col <- rgb(0, 0, 0, 0)

#make a dataframe from two lists to use for later picking a color
col2<-c(transp_col,"black","red","#ff1a1a","#00008B","#FFD700","#A52A2A","#FF4040","#76EE00","#8B008B","#FF8C00","#9932CC","#97FFFF","blue")
col_no<-c(1:14)
col_df1 <- cbind.data.frame(col_no,col2)

#match the colors in the main-dataframe with the colors in the color-data-frame
col_df3 <- col_df1$col2[match(krebse_drenge_qpcr_02$sampl_no,col_df1$col_no)]
col_df3
#bind the new column with colors to the main dataframe
krebse_drenge_qpcr_04 <- cbind.data.frame(krebse_drenge_qpcr_02,col_df3)
krebse_drenge_qpcr_04

#remove invalid values - i.e. values matching certain criteria in the dataframe
krebse_drenge_qpcr_05 <- krebse_drenge_qpcr_04[!krebse_drenge_qpcr_02$Sample_type == "none", ]
krebse_drenge_qpcr_05 <- krebse_drenge_qpcr_05[!krebse_drenge_qpcr_05$Sample_type == "exbl", ]
krebse_drenge_qpcr_05 <- krebse_drenge_qpcr_05[!krebse_drenge_qpcr_05$quantitity_zero == 0, ]
krebse_drenge_qpcr_05 <- krebse_drenge_qpcr_05[!krebse_drenge_qpcr_05$ct_dRn_zero == 0, ]
krebse_drenge_qpcr_05 <- krebse_drenge_qpcr_05[!krebse_drenge_qpcr_05$Sample_type == "tissue", ]

# draw variables pertaining to krebse_drenge_qpcr_02
y <- krebse_drenge_qpcr_05$ct_dRn_zero
x <- krebse_drenge_qpcr_05$quantitity_zero
textlb <- krebse_drenge_qpcr_05$Sample_type

# website for help on colors: https://sites.google.com/site/manabusakamoto/home/r-tutorials/r-tutorial-3
#sdev_y <- krebse_drenge_qpcr_05$ct_dRn_zero
#sdev_x <- krebse_drenge_qpcr_05$quantitity_zero

# save plot as pdf file
# set to save plot as pdf file with dimensions 8.26 to 2.9
# 8.26 inches and 2.9 inhes equals 210 mm and 74.25 mm
# and 210 mm and 74.25 mm matches 1/4 of a A4 page
#pdf("plot_crayfish_edna.pdf",width=(1.6*8.2677),height=(2*1.6*2.9232))

# save plot as svg file
#devSVG("plot_edna_vs_catch_all4species.svg",width=(1.6*8.2677),height=(2*1.6*2.9232))

#Package ‘RSvgDevice’ to prepare svg-files with editable text
install.packages("RSvgDevice")
library(RSvgDevice)

# install package for embedding fonts into the EPS file
# see this website for more on EPS exporting:  http://www.fromthebottomoftheheap.net/2013/09/09/preparing-figures-for-plos-one-with-r/
install.packages("extrafont")
library("extrafont")
font_import()

#load fonts for EPS
loadfonts(device = "postscript")

# Exporting EPS files via postscript()
postscript("plot_crayfish_edna.eps", width=(1.6*8.2677),height=(2*1.6*2.9232),
           #family = "Arial", 
           paper = "special", onefile = FALSE,
           horizontal = FALSE)

#log-log plot with grid from this webpage: http://sphaerula.com/legacy/R/logLogPlots.html

#op <- par(mar = c(5, 4, 0.05, 0.05) + 0.1)
op <- par(mfrow=c(2,2), 
    oma=c(3,3,0,0), # set outer margin (the margin around the combined plot area) - higher numbers increase the number of lines
    mar=c(3,3,3,3) # set the margin around each individual plot 
)
##  Create a data frame with eDNA-crayfish-data.
y <- krebse_drenge_qpcr_05$ct_dRn_zero
x <- krebse_drenge_qpcr_05$quantitity_zero
d.f <- data.frame( x = x, y = y )

##  Open a new default device.

#get( getOption( "device" ) )()

##  Plot the data, hiding the points for now to prevent the calls to
##  abline() from drawing over the points.

plot(
  y ~ x,
  data = d.f,
  type = "n",
  log  = "x",
  las=1, # arrange all labels horizontal
  xaxt='n', #surpress tick labels on x-axis
  yaxt='n', #surpress tick labels on y-axis
  main="qPCR standard curve - 3 species", 
  #offset = 2,
  #sub="sub-title",
  #xlab="target-eDNA in extract. (copy/qPCR-reaction)",
  #ylab="Ct",
  #xlim = c( 0.1, 1000000000 ),
  #ylim = c( 10, 50 )
  xlim = c( 0.234, 0.428*1000000000 ),
  ylim = c( 9.55, 48.446 )
  
)
##  Put grid lines on the plot, using a light blue color ("lightsteelblue2").

# add horizontal lines in grid
abline(
  h   = c( seq( 8, 48, 2 )),
  lty = 1, lwd =0.6,
  col = colors()[ 225 ]
  )

# add vertical lines in grid
abline(
  v   = c( 
    seq( 0.1, 1, 0.1 ),
    seq( 1, 10, 1 ),
    seq( 10, 100, 10 ),
    seq( 100, 1000, 100 ),
    seq( 1000, 10000, 1000 ),
    seq( 10000, 100000, 10000 ), 
    seq( 100000, 1000000, 100000 ),
    seq( 1000000, 10000000, 1000000 ),
    seq( 10000000, 100000000, 10000000 ),
    seq( 100000000, 1000000000, 100000000 )),
  lty = 1, lwd =0.6,
  col = colors()[ 225 ]
  )
# add line for LOD and LOQ
abline(v=seq(5,100,1000000), lty=2, lwd=1)
text(7,15,"LOQ and LOD",col="black",srt=90,pos=1, font=1)

# add line for Ct-cut-off
abline(h=seq(41,100,1000), lty=1, lwd=3, col="darkgray")
text(10,40.6,"cut-off",col="darkgray",srt=0,pos=3, font=2, cex=1.2)

#prepare three subsets from the main dataframe, one subset for each species
krebse_drenge_qpcr_05_Lepto_III_STD <- krebse_drenge_qpcr_05[krebse_drenge_qpcr_05$spec_Sampl_type == "Lepto_III_STD", ]
krebse_drenge_qpcr_05_Astast_STD <- krebse_drenge_qpcr_05[krebse_drenge_qpcr_05$spec_Sampl_type == "Astast_STD", ]
krebse_drenge_qpcr_05_Paclen_STD <- krebse_drenge_qpcr_05[krebse_drenge_qpcr_05$spec_Sampl_type == "Paclen_STD", ]

#estimate a model for each STD subset
logEstimate_Lepto_III_STD <- lm(ct_dRn_zero~log(quantitity_zero),krebse_drenge_qpcr_05_Lepto_III_STD)
logEstimate_Astast_STD <- lm(ct_dRn_zero~log(quantitity_zero),krebse_drenge_qpcr_05_Astast_STD)
logEstimate_Paclen_STD <- lm(ct_dRn_zero~log(quantitity_zero),krebse_drenge_qpcr_05_Paclen_STD)

#add log regresion lines to the plot
with(as.list(coef(logEstimate_Lepto_III_STD)),
     curve(`(Intercept)`+`log(quantitity_zero)`*log(x),add=TRUE,
           #           col="blue", 
           lty=1))
with(as.list(coef(logEstimate_Astast_STD)),
     curve(`(Intercept)`+`log(quantitity_zero)`*log(x),add=TRUE,
           #           col="red", 
           lty=2))
with(as.list(coef(logEstimate_Paclen_STD)),
     curve(`(Intercept)`+`log(quantitity_zero)`*log(x),add=TRUE,
           #           col="green",
           lty=3))


##  Draw the points over the grid lines.

points( y ~ x, data = d.f, 
        pch=c(21,22,24)[as.numeric(krebse_drenge_qpcr_05$Species)], lwd=1, cex=1.8,
        #  col=c("red","blue","green")[as.numeric(krebse_drenge_qpcr_05$Species)],
        bg=c(as.character(krebse_drenge_qpcr_05$col_df3))
        
)
ticks <- seq(-1, 9, by=1)
labels <- sapply(ticks, function(i) as.expression(bquote(10^ .(i))))
axis(1, at=c(0.1, 1, 10, 1e+2, 1e+3, 1e+4, 1e+5, 1e+6, 1e+7, 1e+8, 1e+9), pos=8, labels=labels)
axis(side=2, at=seq(8, 50, by = 2), las=1, pos=0.1)

##  Redraw the plot box over the grid lines.

#box()

# add a legend
legend(3000000,49,
       unique(krebse_drenge_qpcr_05$Sample_type),
       pch=c(21),
       bg="white",
       pt.bg = unique(as.character(krebse_drenge_qpcr_05$col_df3)),
       y.intersp= 0.7, cex=1.8)

# add a second legend
legend(1000,49,
       unique(krebse_drenge_qpcr_02$Species),
       pch=c(21,22,24)[(unique(krebse_drenge_qpcr_05$Species))], cex=1.8,
       bg="white",
       #             col=c("red","blue","green")[unique(krebse_drenge_qpcr_05$Species)],
       lty=c(1,2,3),
       #       [unique(krebse_drenge_qpcr_05$Species)],
       y.intersp= 0.7)

#prepare subsets from main datafram for each species
krebs_edna_paclen <- krebse_drenge_qpcr_05[krebse_drenge_qpcr_05$Species == "Paclen", ]
krebs_edna_astast <- krebse_drenge_qpcr_05[krebse_drenge_qpcr_05$Species == "Astast", ]
krebs_edna_lepto1 <- krebse_drenge_qpcr_05[krebse_drenge_qpcr_05$Species == "Lepto_I", ]
krebs_edna_lepto3 <- krebse_drenge_qpcr_05[krebse_drenge_qpcr_05$Species == "Lepto_III", ]


#__________3 log plots
# plot1 for paclen - triangles
##  Create a data frame with eDNA-crayfish-data.
ypaclen <- krebs_edna_paclen$ct_dRn_zero
xpaclen <- krebs_edna_paclen$quantitity_zero
d.fpaclen <- data.frame( xpaclen = xpaclen, ypaclen = ypaclen )

##  Open a new default device.

#get( getOption( "device" ) )()
plot(
  ypaclen ~ xpaclen,
  data = d.fpaclen,
  type = "n",
  log  = "x",
  las=1, # arrange all labels horizontal
  xaxt='n', #surpress tick labels on x-axis
  yaxt='n', #surpress tick labels on y-axis
  main="qPCR standard curve - Paclen (signal crayfish)", 
  #offset = 2,
  #sub="sub-title",
  #xlab="target-eDNA in extract. (copy/qPCR-reaction)",
  #ylab="Ct",
  #xlim = c( 0.1, 1000000000 ),
  #ylim = c( 10, 50 )
  xlim = c( 0.234, 0.428*1000000000 ),
  ylim = c( 9.55, 48.446 )
  
)
##  Put grid lines on the plot, using a light blue color ("lightsteelblue2").

# add horizontal lines in grid
abline(
  h   = c( seq( 8, 48, 2 )),
  lty = 1, lwd =0.6,
  col = colors()[ 225 ]
)

# add vertical lines in grid
abline(
  v   = c( 
    seq( 0.1, 1, 0.1 ),
    seq( 1, 10, 1 ),
    seq( 10, 100, 10 ),
    seq( 100, 1000, 100 ),
    seq( 1000, 10000, 1000 ),
    seq( 10000, 100000, 10000 ), 
    seq( 100000, 1000000, 100000 ),
    seq( 1000000, 10000000, 1000000 ),
    seq( 10000000, 100000000, 10000000 ),
    seq( 100000000, 1000000000, 100000000 )),
  lty = 1, lwd =0.6,
  col = colors()[ 225 ]
)
# add line for LOD and LOQ
abline(v=seq(5,100,1000000), lty=2, lwd=1)
text(7,15,"LOQ and LOD",col="black",srt=90,pos=1, font=1)

# add line for Ct-cut-off
abline(h=seq(41,100,1000), lty=1, lwd=3, col="darkgray")
text(10,40.6,"cut-off",col="darkgray",srt=0,pos=3, font=2, cex=1.2)

##  Draw the points over the grid lines.

points( ypaclen ~ xpaclen, data = d.fpaclen, 
        pch=c(24), lwd=1, cex=1.8,
        #  col=c("red","blue","green")[as.numeric(krebse_drenge_qpcr_05$Species)],
        bg=c(as.character(krebs_edna_paclen$col_df3))
        
)
ticks <- seq(-1, 9, by=1)
labels <- sapply(ticks, function(i) as.expression(bquote(10^ .(i))))
axis(1, at=c(0.1, 1, 10, 1e+2, 1e+3, 1e+4, 1e+5, 1e+6, 1e+7, 1e+8, 1e+9), pos=8, labels=labels)
axis(side=2, at=seq(8, 50, by = 2), las=1, pos=0.1)

#add log regresion lines to the plot
with(as.list(coef(logEstimate_Paclen_STD)),
     curve(`(Intercept)`+`log(quantitity_zero)`*log(x),add=TRUE,
           #           col="green",
           lty=3))

##  Redraw the plot box over the grid lines.

#box()

# plot2 for astast - triangles
##  Create a data frame with eDNA-crayfish-data.
yastast <- krebs_edna_astast$ct_dRn_zero
xastast <- krebs_edna_astast$quantitity_zero
d.fastast <- data.frame( xastast = xastast, yastast = yastast )

##  Open a new default device.

#get( getOption( "device" ) )()
plot(
  yastast ~ xastast,
  data = d.fastast,
  type = "n",
  log  = "x",
  las=1, # arrange all labels horizontal
  xaxt='n', #surpress tick labels on x-axis
  yaxt='n', #surpress tick labels on y-axis
  main="qPCR standard curve - Astast (noble crayfish)", 
  #offset = 2,
  #sub="sub-title",
  #xlab="target-eDNA in extract. (copy/qPCR-reaction)",
  #ylab="Ct",
  #xlim = c( 0.1, 1000000000 ),
  #ylim = c( 10, 50 )
  xlim = c( 0.234, 0.428*1000000000 ),
  ylim = c( 9.55, 48.446 )
  
)
##  Put grid lines on the plot, using a light blue color ("lightsteelblue2").

# add horizontal lines in grid
abline(
  h   = c( seq( 8, 48, 2 )),
  lty = 1, lwd =0.6,
  col = colors()[ 225 ]
)

# add vertical lines in grid
abline(
  v   = c( 
    seq( 0.1, 1, 0.1 ),
    seq( 1, 10, 1 ),
    seq( 10, 100, 10 ),
    seq( 100, 1000, 100 ),
    seq( 1000, 10000, 1000 ),
    seq( 10000, 100000, 10000 ), 
    seq( 100000, 1000000, 100000 ),
    seq( 1000000, 10000000, 1000000 ),
    seq( 10000000, 100000000, 10000000 ),
    seq( 100000000, 1000000000, 100000000 )),
  lty = 1, lwd =0.6,
  col = colors()[ 225 ]
)
# add line for LOD and LOQ
abline(v=seq(5,100,1000000), lty=2, lwd=1)
text(7,15,"LOQ and LOD",col="black",srt=90,pos=1, font=1)

# add line for Ct-cut-off
abline(h=seq(41,100,1000), lty=1, lwd=3, col="darkgray")
text(10,40.6,"cut-off",col="darkgray",srt=0,pos=3, font=2, cex=1.2)

##  Draw the points over the grid lines.

points( yastast ~ xastast, data = d.fastast, 
        pch=c(21), lwd=1, cex=1.8,
        #  col=c("red","blue","green")[as.numeric(krebse_drenge_qpcr_05$Species)],
        bg=c(as.character(krebs_edna_astast$col_df3))
        
)
ticks <- seq(-1, 9, by=1)
labels <- sapply(ticks, function(i) as.expression(bquote(10^ .(i))))
axis(1, side=1, at=c(0.1, 1, 10, 1e+2, 1e+3, 1e+4, 1e+5, 1e+6, 1e+7, 1e+8, 1e+9), pos=8, labels=labels)
axis(side=2, at=seq(8, 50, by = 2), las=1, pos=0.1)

##  Redraw the plot box over the grid lines.

#add log regresion lines to the plot
with(as.list(coef(logEstimate_Astast_STD)),
     curve(`(Intercept)`+`log(quantitity_zero)`*log(x),add=TRUE,
           #           col="red", 
           lty=2))

#box()

# plot3 for lepto3 - triangles
##  Create a data frame with eDNA-crayfish-data.
ylepto3 <- krebs_edna_lepto3$ct_dRn_zero
xlepto3 <- krebs_edna_lepto3$quantitity_zero
d.flepto3 <- data.frame( xlepto3 = xlepto3, ylepto3 = ylepto3 )

##  Open a new default device.

#get( getOption( "device" ) )()
plot(
  ylepto3 ~ xlepto3,
  data = d.flepto3,
  type = "n",
  log  = "x",
  las=1, # arrange all labels horizontal
  xaxt='n', #surpress tick labels on x-axis
  yaxt='n', #surpress tick labels on y-axis
  #axes=FALSE, # surpress axis labels
  main="qPCR standard curve - PonlepIII (narrow-clawed crayfish)", 
  #offset = 2,
  #sub="sub-title",
  #xlab="target-eDNA in extract. (copy/qPCR-reaction)",
  #ylab="Ct",
  #xlim = c( 0.1, 1000000000 ),
  #ylim = c( 10, 50 )
  xlim = c( 0.234, 0.428*1000000000 ),
  ylim = c( 9.55, 48.446 )
  
  
)
##  Put grid lines on the plot, using a light blue color ("lightsteelblue2").

# add horizontal lines in grid
abline(
  h   = c( seq( 8, 48, 2 )),
  lty = 1, lwd =0.6,
  col = colors()[ 225 ]
)

# add vertical lines in grid
abline(
  v   = c( 
    seq( 0.1, 1, 0.1 ),
    seq( 1, 10, 1 ),
    seq( 10, 100, 10 ),
    seq( 100, 1000, 100 ),
    seq( 1000, 10000, 1000 ),
    seq( 10000, 100000, 10000 ), 
    seq( 100000, 1000000, 100000 ),
    seq( 1000000, 10000000, 1000000 ),
    seq( 10000000, 100000000, 10000000 ),
    seq( 100000000, 1000000000, 100000000 )),
  lty = 1, lwd =0.6,
  col = colors()[ 225 ]
)
# add line for LOD and LOQ
abline(v=seq(5,100,1000000), lty=2, lwd=1)
text(7,15,"LOQ and LOD",col="black",srt=90,pos=1, font=1)

# add line for Ct-cut-off
abline(h=seq(41,100,1000), lty=1, lwd=3, col="darkgray")
text(10,40.6,"cut-off",col="darkgray",srt=0,pos=3, font=2, cex=1.2)

##  Draw the points over the grid lines.

points( ylepto3 ~ xlepto3, data = d.flepto3, 
        pch=c(22), lwd=1, cex=1.8,
        #  col=c("red","blue","green")[as.numeric(krebse_drenge_qpcr_05$Species)],
        bg=c(as.character(krebs_edna_lepto3$col_df3))
        
)
ticks <- seq(-1, 9, by=1)
labels <- sapply(ticks, function(i) as.expression(bquote(10^ .(i))))
axis(1, at=c(0.1, 1, 10, 1e+2, 1e+3, 1e+4, 1e+5, 1e+6, 1e+7, 1e+8, 1e+9), pos=8, labels=labels)
axis(side=2, at=seq(8, 50, by = 2), las=1, pos=0.1)

##  Redraw the plot box over the grid lines.

#add log regresion lines to the plot
with(as.list(coef(logEstimate_Lepto_III_STD)),
     curve(`(Intercept)`+`log(quantitity_zero)`*log(x),add=TRUE,
           #           col="blue", 
           lty=1))

#box()

#add overall labels for x-axis and y-axis
mtext('target-eDNA in extract. (copy/qPCR-reaction)', side = 1, outer = TRUE, line = 1)
mtext('Ct', side = 2, outer = TRUE, line = 1)

par(op)
# end file to save as file
dev.off()
